# Supplementary material for: Lipid Shape as a Membrane Activity Modulator of a Fusogenic Antimicrobial Peptide
Source: J Chem Inf Model. 2025 Mar 20;65(9):4554–67. doi: 10.1021/acs.jcim.4c02020 (PMC12818768; doi:10.1021/acs.jcim.4c02020)
Supplement: Supplementary file 2 [file ci4c02020_si_002.zip]

Archive with 1 entries (1 files):
- SuppMovie.mp4
